# Supplementary material for: ABCC9-related Intellectual disability Myopathy Syndrome is a KATP channelopathy with loss-of-function mutations in ABCC9
Source: Nat Commun. 2019 Oct 1;10:4457. doi: 10.1038/s41467-019-12428-7 (PMC6773855; doi:10.1038/s41467-019-12428-7)
Supplement: Supplementary file 8 — Source Data [file 41467_2019_12428_MOESM8_ESM.xlsx]

## Sheet: Figure 2
Figure 2B

## Sheet: Figure 3
Figure 3B
																	Relative Expression
																	Actin		SUR2A
																	WT	Δ8	WT	Δ8
																	1	1.0552	1	0.489821
																	1	0.981419	1	0.82097
																	1	0.982956	1	0.582804
																	1	1.10505	1	0.436102
Figure 3C											Figure 3D
	Fractional Efflux (Mean)					KATP Efflux Rate (min-1)						Fractional Efflux (Mean)				KATP Efflux Rate (min-1)
Time (min)	GFP	WT	Δ8	WT:Δ8		WT	Δ8	WT:Δ8			Time (min)	GFP	6.2/2B WT	6.2/2Bd8		WT	Δ8
0	0	0	0	0		0.050931	0	0.0526782			0	0	0	0		0.0106348	0.00190741
2.5	0.0132267	0.0951286	0.0164934	0.0874977		0.0550074	0	0.0495961			2.5	0.0165233	0.0420841	0.0216891		0.0116612	0.00291357
5	0.0234062	0.200417	0.0293213	0.198089		0.0188869	0.000335135	0.0354903			5	0.0299366	0.0766988	0.0399245		0.00794365	0.000506091
12.5	0.0447101	0.422485	0.0546791	0.414861		0.0189668	0	0.04078			12.5	0.0656153	0.149696	0.0705005		0.00552409	0.000958143
22.5	0.0700343	0.631048	0.0813741	0.615473		0.058541	0	0.027784			22.5	0.0952717	0.228534	0.102727		0.00938492	0
37.5	0.102503	0.772464	0.109895	0.730569		0.0476796	0	0.03019			37.5	0.130998	0.322411	0.142173		0.00315246	0
	Fractional Efflux (SEM)											Fractional Efflux (SEM)
Time (min)	Unt	6.2_WT/2A	2Ad8	2A6d8 HET							Time (min)	GFP	6.2/2B WT	6.2/2Bd8
0	0	0	0	0							0	0	0	0
2.5	0.00225959	0.0198073	0.00254192	0.011759							2.5	0.00194734	0.00417054	0.00106222
5	0.00435772	0.0400935	0.00467478	0.0186065							5	0.00353835	0.00664266	0.00207444
12.5	0.0112372	0.0561146	0.0112182	0.0362712							12.5	0.0125413	0.011384	0.00509436
22.5	0.0182946	0.046326	0.0174799	0.0511625							22.5	0.0168515	0.0108855	0.00775319
37.5	0.0236717	0.0298331	0.0213216	0.0595558							37.5	0.0208217	0.0257477	0.012659
Figure 3F					Figure 3G
WT	Δ8	WT:Δ8			Normalized Current								ATP IC50 (μM)
5695.55	4.41432	375.658			WT				WT:Δ8				WT	WT:Δ8
634.012	1.13297	1521.44			[ATP] (μM)	MEAN	SEM		[ATP] (μM)	MEAN	SEM		1.3407	1.29373
365.767	0.309912	1713.22			10000	0	0		10000	0	0		6.81838	0.989729
782.306	0.153582	2665.99			1000	0.0141812	0.0124585		1000	0.00656733	0.00549969		38.691	18.8596
592.707	1.10427	2274.47			100	0.132083	0.0492541		100	0.0723537	0.0117726		1.58762	13.0611
					10	0.517671	0.132881		10	0.518323	0.0832589			10.626

## Sheet: Figure 4
Figure 4C				Figure 4D																							Figure 4C
KATP Current (pA)				Duration of inversion (s)																							Cumulative Duration (s)
WT	SUR2-STOP			WT											SUR2-STOP												WT	SUR2-STOP
33.0631	16.6533			Trial 1	120	20	167	180	180	37	180	180	180		Trial 1	180	180	180	180	180	53	180	180	180			1020	378
27.438	53.3191			Trial 2	180	180	180	180	180	96	144	180	180		Trial 2	21	180	102	180	180	180	36	128	57			920	774
137.425	6.36044			Trial 3	180	180	180	180	180	180	66	180	180		Trial 3	25	180	78	22	180	59	51	109	25			850	495
274.56	9.80739			Trial 4	180	180	48	180	180	140	100	180	180		Trial 4	70	108	40	91	180	130	94	66	27			1080	774
255.335	23.2182			Trial 5	180	180	95	180	180	116	100	180	180		Trial 5	29	85	45	180	142	46	60	79	28			1035	952
101.984	16.2553			Trial 6	180	180	180	180	135	150	73	180	180		Trial 6	53	41	50	121	90	59	40	69	32			719	527
267.959	16.1043																										663	461
39.2069	3.70287																										1080	631
229.015	1.45701																										1080	349
77.5995	5.19166
157.738
71.1478
201.174
29.8505
429.534
62.5612
95.2103
242.328
Figure 4G				Figure 4H					Figure 4I
Fractional Shortening				LVM/BW (mg/g)		LVM/BL (mg/mm)			LVIDd (mm)		LVIDd/mm (um/mm)
WT	SUR2-STOP	Het		WT	SUR2-STOP	WT	SUR2-STOP		WT	SUR2-STOP	WT	SUR2-STOP
40.3383	30.7093	51.1673		3.49591	4.65242	1.12028	1.36803		3.488	3.722	0.0396364	0.0443095
46.2182	34.8157	45.0232		3.54965	4.37293	1.12073	1.04238		3.107	3.283	0.0349101	0.0381744
41.9993	32.4454	46.3742		3.30095	3.92042	0.942642	1.16711		2.931	3.341	0.0302165	0.0384023
49.0505	33.9115	47.7855		3.23304	3.8872	0.87923	1.01329		3.107	3.459	0.0378902	0.0388652
48.9935	38.1324			2.76775	3.93841	0.771895	1.07859		2.931	3.459	0.0325667	0.0393068

## Sheet: Figure 5
Figure 5A															Figure 5B
	WT							SUR2-STOP								WT							SUR2-STOP
	Trial block 1	Trial block 2	Trial block 3	Trial block 4	Trial block 5	Trial block 6		Trial block 1	Trial block 2	Trial block 3	Trial block 4	Trial block 5	Trial block 6			Trial block 1	Trial block 2	Trial block 3	Trial block 4	Trial block 5	Trial block 6		Trial block 1	Trial block 2	Trial block 3	Trial block 4	Trial block 5	Trial block 6
	66.6	32.8	50	65.7	74.7	161		192.2	254.8	342.7	282.9	386.2	325.7			1223	1571	1478	1421	1313	1045		1066	832	715	654	591	469
	207.7	263.9	425	334.4	457.9	563.6		205.2	201.9	289.6	358.3	357.7	395.2			1048	739	361	709	327	56		825	858	546	312	299	235
	158.4	211.4	223.8	254	323.3	340.2		243.9	262	284.3	320.7	382.4	371.5			625	628	523	345	259	225		557	565	499	510	241	429
	148.6	120.3	118.3	230.2	159.7	190.5		271.9	267.3	212.2	329.7	380.4	432.8			818	749	715	470	508	391		563	478	965	506	426	243
	191.3	227.9	290	262	373.6	368.3		220.9	210.8	217.5	380.2	406.6	491.9			963	915	738	812	507	513		788	749	590	435	280	155
	141.8	163.3	169.8	256.4	172.7	244		59.8	110.6	177.6	193.6	424.4	424.6			842	719	956	703	1056	835		1405	1250	1054	718	196	200
	46.9	213.7	253.6	259.8	438.7	547.5		154.2	250	245	388	429.5	545.4			1429	659	425	396	244	39		1138	662	758	297	99	8
	136.3	253.1	266	314.7	273.5	380.2		170.7	290.7	321.1	379.5	339.8	325.8			865	528	556	252	531	419		1155	732	616	531	395	185
	102.6	148.4	162.5	240.7	227.3	186.8		76.4	206.4	242.4	267.8	358.9	389.7			950	667	713	667	631	389		515	768	871	758	761	306
	94.9	190.5	242.3	225.6	211.4	267.7		183	231.5	285.6	294.1	317.4	484.3			1634	1656	1325	1089	1074	1215	Mean	890.222	766	734.889	524.556	365.333	247.778
Mean	129.51	182.53	220.13	244.35	271.28	324.98	Mean	177.82	228.6	261.8	319.48	378.33	418.69			1185	758	773	742	783	756	SEM	94.3399	65.2079	57.8013	48.7912	61.3538	41.8571
SEM	16.3408	21.948	32.6174	22.6881	39.7728	45.4018	SEM	21.3125	16.0101	16.3564	19.4639	11.3641	22.8153		Mean	1052.91	871.727	778.455	691.455	657.545	534.818
															SEM	80.8229	104.432	97.0597	93.6584	98.4126	106.205
Figure 5C															Figure 5D			Figure 5E			Figure 5F			Figure 5G			Figure 5H			Figure 5I
	WT							SUR2-STOP							Distance at edge (m)			Distance at center (m)			Time on ledge (s)			Time on platform (s)			Time to descend (s)			Time to ascend (s)
	Trial block 1	Trial block 2	Trial block 3	Trial block 4	Trial block 5	Trial block 6		Trial block 1	Trial block 2	Trial block 3	Trial block 4	Trial block 5	Trial block 6		WT	SUR2-STOP		WT	SUR2-STOP		WT	SUR2-STOP		WT	SUR2-STOP		WT	SUR2-STOP		WT	SUR2-STOP
	135	97	71	93	76	94		170	152	227	163	118	57		214.1	91.27		37.58	41.5		11.595	60		14.53	60		28.8	39.465		60	23.81
	119	121	119	127	52	10		93	93	60	52	38	13		79.98	83.19		21.74	24.92		36.75	17.86		21.675	35.25		22.925	108.7		11.36	28.52
	45	64	82	57	37	37		24	39	51	40	24	46		91.92	74.95		18.56	27.07		60	34.265		34.045	38.325		52.085	34.455		23.525	36.345
	63	65	78	41	57	40		28	18	53	23	35	19		124.15	86.07		26.23	24.45		60	38.09		60	39.215		47.045	20.125		9.06	14.39
	81	90	91	71	39	44		51	50	55	65	27	12		99.04	72.57		44.92	29.02		60	60		23.65	60		21.97	21.39		15.355	19.25
	34	45	56	56	71	99		199	101	81	48	21	16		137.59	122.31		36.9	30.73		35.72	60		60	60		31.235	89.715		6.06	43.595
	103	103	34	41	16	5		141	101	125	32	8	0		95.08	82.13		22.83	23		57.67	32.94		60	33.14		72.425	28.22		6.78	16.815
	72	74	53	50	60	38		69	95	73	41	83	23		75.8	82.95		35.14	45.54		60	15.48		32.625	38.36		17.685	11.62		37.985	6.06
	123	164	180	146	130	68		23	139	149	123	90	49		101.19	101.81		34.81	27.36		36.7	60		35.64	21.985		27.685	27.845		6.39	14.845
	224	283	244	186	149	279	Mean	88.6667	87.5556	97.1111	65.2222	49.3333	26.1111		173.51			52.29			60			38.935			14.59			4.55
	174	174	193	161	161	130	SEM	19.8679	13.2716	17.7654	13.9362	11.298	5.85841		113.6			45.64			10.33			60			9.405			3.75
Mean	106.636	116.364	109.182	93.5455	77.0909	76.7273
SEM	15.6637	18.8488	18.5557	14.4706	13.2473	21.2699
Figure 5J										Figure 5K																								Figure 5L
WT					SUR2-STOP					Escape path length (cm)												Swimming speed (cm/s)												Target Quad Time (s)
Trial block 1	Trial block 2	Trial block 3	Trial block 4		Trial block 1	Trial block 2	Trial block 3	Trial block 4		WT						SUR2-STOP						WT						SUR2-STOP						WT	SUR2-STOP
616.25	674.1	484.95	750.3		1292.5	460.75	744.1	108.4		Trial block 1	Trial block 2	Trial block 3	Trial block 4	Trial block 5		Trial block 1	Trial block 2	Trial block 3	Trial block 4	Trial block 5		Trial block 1	Trial block 2	Trial block 3	Trial block 4	Trial block 5		Trial block 1	Trial block 2	Trial block 3	Trial block 4	Trial block 5		15.9	34.5
671.3	491.55	185.35	71.5		662.3	209.85	124.85	103.45		443.5	486.6	508.225	387.625	453.475		386.475	245.125	129.75	133.45	136.325		11	11.4	8.975	12.35	7.55		18	19.425	20.9	16.875	15.925		36.6	40.8
1033.05	129.55	156.1	153.15		740.3	234.7	454.55	160.9		219.675	242.7	182.95	132.975	136.35		469.525	144.65	194.575	148.125	84.125		20.9	18.4	17.4	18.825	18.35		19.925	18.925	21.875	18.2	19.475		32.1	41.7
542.85	249.65	182.65	101.55		997.45	648.75	1164.55	808.55		263.85	483.25	152.925	323.35	86.7		797.725	336.6	339.575	288.4	114.3		22.2	18.45	21.325	21.95	18.05		20.325	18.225	19.175	19.125	14.825		18.2	8.7
1161.1	155.2	366.05	71.9		780.3	692.95	133.85	80.35		531.85	138.625	198.775	183.625	439.4		787.525	574.9	599.675	540.575	454.275		20.3	22.425	20.275	19	16.5		15.95	13.825	10	9.025	7.6		30.9	32.4
685.45	549.45	461.8	766.65		428.1	456.4	645.2	419.1		1036.97	299.825	85.125	228.175	97.55		408.6	436.775	231.25	204.25	107.25		17.3	20.225	20.8	18.7	19.175		21.925	23.425	23.825	24.7	24.175		20.9	0
313.7	985.8	612.1	965.6		629.25	418.6	103.85	174.4		502.05	772.025	610.95	700.475	349.075		450.9	377.725	174.3	210.975	195.025		14.7	17.45	17.025	17.25	14.6		7.925	7.025	4.875	3.525	4.725		4.2	39.3
604.35	248.45	262.8	77.65		578.2	477.55	76.2	135.05		550.725	697.75	725.85	389.65	493		536.55	562.225	315.225	181.275	167.575		19.6	21.2	20.15	21.325	19.575		18.95	15.4	16.675	14.85	11.1		31.2	32.9
1305.95	150.25	245.3	485.45		712	688	1005.95	945.2		412.175	260.175	169.1	116.725	180.75		385	203.9	130.825	314.65	141.7		17	17.85	18.875	21.3	19.175		19.95	19.675	21.8	18.4	19.7		26.2	16.5
880.2	657.05	932.55	946.85							631.1	502.725	369.2	104.2	120.75		597.6	610.2	576.8	803.075	858.475		19.2	21.8	20.825	21.075	20.05		16.2	17.75	15.225	16.175	17.2		17.2
823.35	622.7	860.1	493.9							359.625	471.975	669.55	628.175	637.15								17.8	18.9	18.15	17.375	15.3								10.9
										418.925	687.4	242.95	303.4	473.45								17.2	17.875	17.1	17.325	16.675
Figure 5M								Figure 5N								Figure 5O								Figure 5P
Distance in open arm (cm)								Time in open arm (cm)								Entries to open arms								Total Distancre (cm)
WT				SUR2-STOP				WT				SUR2-STOP				WT				SUR2-STOP				WT				SUR2-STOP
Trial block 1	Trial block 2	Trial block 3		Trial block 1	Trial block 2	Trial block 3		Trial block 1	Trial block 2	Trial block 3		Trial block 1	Trial block 2	Trial block 3		Trial block 1	Trial block 2	Trial block 3		Trial block 1	Trial block 2	Trial block 3		Trial block 1	Trial block 2	Trial block 3		Trial block 1	Trial block 2	Trial block 3
374	17	111		140	0	317		59.4	1.7	13.9		25.5	0	50.6		12	1	1		6	0	3		2410	1371	1148		2348	1888	1539
18	0	0		242	124	0		2.6	0	0		42.9	18.4	0		1	0	0		11	1	0		1714	1341	984		2009	990	539
38	0	0		11	0	0		2.4	0	0		2.5	0	0		1	0	0		1	0	0		1548	838	777		834	539	619
277	217	180		130	241	0		50	26.7	18		23.4	41.6	0		7	3	2		3	3	0		2169	1761	1429		1861	1412	867
4	73	150		52	240	0		1.1	8.6	16.8		5	43.3	0		1	4	2		3	3	0		1647	1265	1251		943	1034	501
54	0	0		63	0	0		6.6	0	0		14	0	0		5	0	0		6	0	0		1153	944	212		2276	1729	707
207	59	14		135	0	0		32.3	5.7	2.7		18	0	0		8	5	2		2	0	0		2126	2313	1627		1571	765	726
0	0	0		154	113	2		0	0	0		15.9	13.4	0.1		0	0	0		2	1	0		606	935	622		1774	1609	1539
13	0	0		295	102	41		0.8	0	0		52.5	13.9	5.1		1	0	0		7	9	3		975	1329	1120		1692	2253	1563
390	383	239						48.4	47.8	28.8						17	10	9						3011	2728	2078
795	113	26						100.2	16.8	3.5						15	3	1						3163	2435	1766

## Sheet: Figure 6
Figure 6 C			Figure 6 D			Figure 6 E			Figure 6 G
WT	SUR2- STOP					WT	SUR2- STOP		WT	SUR2- STOP
1.59366	0.168616					48.2158	2.43246		0.0388831	0.0341042
0.620775	0.178993					42.0417	3.06788		0.0360873	0.032773
1.01081	0.23593					64.4764	3.18773		0.0363605	0.0310772
	0.403464					52.5181	1.65842		0.0411839	0.0308144
						42.3778	5.34515		0.041974	0.039083
							0.86921		0.037912	0.0327404
									0.0386623	0.0296928
									0.0390562	0.0367764
										0.0399755
										0.0328906
Figure 6 I			Figure 6 J			Figure 6 K			Figure 6 L
WT	SUR2- STOP		WT	SUR2- STOP		WT	SUR2- STOP		WT	SUR2- STOP
105.5	53.625		21.4125	12.2438		8.85	8.6125		0.08125	0.01875
82.125	45.75		20.6687	19.4875		11.0687	12.925		0.0375	0.025
75	58.125		21.0625	22.9812		11.5188	14.6375		0.025	0.05
71.625	53.375		20.375	22.2375		12.9375	15.1125		0.05	0.0375
66.625	57.75		25.6938	21.4187		14.0125	16.1938		0.0375	0.03125
124.125	38.875		28.2688	20.375		13.9563	16.875		0.125	0.03125
103.75	54.625		23.9937	22.9688		13.8938	14.7125		0.075	0.0375
69	71.5		23.7375	22.7875		15.35	17.65		0.01875	0.02
74.875	60		20.2812	26.0063		14.9375	19.725		0.04375	0.0133333
79.75	66.125		30.5437	13.5938		15.6375	14.1417		0.0875	0.01875
151.125	30.5		39.8563	22.3062		16.3625	14.4187		0.15	0.025
140.625	50.375		40.25	20.2312		18.4125	16.2312		0.09375	0.05625
143.25	51.125		38.5187	22.7867		18.35	14.8		0.06875	0.06
113	74.5		37.7062	21.2133		19.7437	14.2		0.1	0.04
131.875	54.125		45.5125	24.3333		21.9875	16.3667		0.15	0.0733333
141.125	65.75		45.2313	20.5333		21.7625	15.4667		0.11875	0.0533333
124.5	49.125		45	18.0467		22.8562	14.0067		0.10625	0.02
140.875	16.625		44.7	27.7267		24.0625	17.5		0.1	0.06
148.875	67.625		47.0562	22.9667		25.4688	15.1733		0.09375	0.0466667
133.5	47.75		33.4688	21.5375		10.2688	14.1813		0.1875	0.03125
123.25	65.125		26.8875	28.3625		11.5687	23.925		0.125	0.0375
132.625	46.25		27.7125	27.2437		12.575	23.2688		0.10625	0.0375
129.375	43.875		22.3687	26.5562		13.5312	22.2875		0.05625	0.05
88.625	51.125		19.375	33.5		15.3875	22.2		0.08125	0.0625
85.875	51.625		23.65	28.4563		14.3562	21.275		0.08125	0.0375
99.375	45		29.9062	24.9375		15.8688	22.6438		0.125	0.03125
114.75	33.5		24.5188	34.15		14.6438	23.0312		0.05	0.0533333
78.125	40.25		21.975	29.3062		13.8938	22.4375		0.05	0.06
71.25	51.875		22.2063	23.1939		14.1188	24.5063		0.0375	0.0466667
84.25	80.75		27.9	29.1292		16.4625	14.0833		0.0916667	0.1375
160.167	61.5		37.75	32.6917		19.625	17.0208		0.116667	0.145833
180.333	139.083		40.6083	28.4417		21.675	18.6542		0.129167	0.1
146.833	124.667		45.0875	27.6208		23.45	18.675		0.0958333	0.116667
162	167.833		43.1417	33.9708		23.1292	22.2042		0.145833	0.133333
169.417	137.75		42.7667	33.3		22.4458	21.7875		0.141667	0.1375
137.333	64.9167		38.7042	27.7125		23.8417	21.2875		0.0916667	0.0416667
156.167	100.667		43.1417	30.95		23.0792	22.4583		0.1375	0.0916667
144.333	82.9167		36.3	29.1792		22.3833	21.4417		0.108333	0.0666667
167.667	91.6667		42	29.9625		23.9625	22.625		0.125	0.0541667

## Sheet: Figure 7
Figure 7 B			Figure 7 C			Figure 7 D
WT	SUR2- STOP		WT	SUR2- STOP		WT	SUR2- STOP
12.72	10.47		29.5575	24.1402		16	8.41
21.08	6.17		40.8046	17.1784		20.15	5.65
14.16	11.4		30.8862	28.7916		15.27	12.79
14.12	14.11		24.1343	30.5317		8.55	14.29
14.78	9.19		30.784	25.38		12.76	10.69
23.65	5.34		44.7253	10.8659		15.91	3.22
8.73	8.13		22.8952	19.6494		11.2	9.96
14.47	9.9		30.3472	21.5632		11.89	7.42
18.29	11.97		40.4332	28.7941		18.2	9.27
21.04	5.24		39.3234	16.8599		10.93	7.04
9.19	4.48		21.7888	14.9037		8.9	4.42
8.11	9.36		19.0433	21.2089		5.87	7.59
12.01	9.51		32.0674	19.1394		13.66	6.61
12.56	4.59		31.4597	14.9256		14.56	5.48
17.48	14.92		37.3162	31.417		11.04	12.32
17.81	14.09		36.6127	26.192		15.53	9.18
16.54	11.11		35.7157	23.8801		15.46	7.18
8.76	3.86		23.2563	10.7654		9.61	3.24
22.48	5.66		41.3293	16.5246		16.42	6.6
17.45	7.35		34.0736	15.2047		14.06	6.47
8.06	18.71		24.0054	37.0078		8.49	17.28
11.79	10.03		26.1924	36.2728		11.42	12.5
15.8	14.07		34.2943	25.4949		17.84	20.06
13.78	17.8		29.9273	30.6672		17.99	17.59
12.35	17.16		27.5993	37.2868		14.01	18.57
	16.92			32.6295
Figure 7 E						Figure 7 F
WT	SUR2- STOP		WT	SUR2- STOP		WT	SUR2- STOP
246.93	177.28		185.91	127.84		0.0797838	0.0552287
233.73	166.75		146.17	138.1		0.0681765	0.10354
180.22	196.8		161.54	140.14		0.0708131	0.0791623
181.99	222.97		136.72	154.89		0.0593632	0.108281
171.66	208.47		125.97	155.55		0.0820229	0.152391
236.18	158.02		94.89	140.85		0.053074	0.0390482
192.05	231.56		182.11	186.06		0.0482226	0.128851
200.08	157.11		133.77	123.23		0.0594268	0.110677
130.76	147.43		119.18	104.98		0.0604614	0.069702
215.18	188.76		79.34	156.94		0.0440901	0.106554
218.01	147.66		168.29	125.65		0.0557606	0.0521523
249.75	180.2		176.49	141.98		0.0559684	0.0621455
241.13	159.06		169.66	128.61		0.045076	0.046722
154.05	175.83		165.27	149.59		0.0771631	0.0664819
207.87	203.26		96.56	139.4			0.0411914
239.89	169.15		131.76	124.85			0.100737
193.78	145.1		154.21	110.45			0.050927
169.57	128.06		148.71	114.27			0.0969451
218.59	188.34		99.49	157.22			0.0504325
192.01	202.88		144.11	172.03			0.0747934
220.76	268.79						0.110128
224.74	214.58
267.96	239.03
222.38	236.45
	236.88
	261.42

## Sheet: Supplementary Figure 5
Supplementary Figure 5B
WT	WT:Δ8
1.00098	0.602112
0.377991	0.424808
0.379516	1.03414

## Sheet: Supplementary Figure 6
Supplementary Figure 6B			Supplementary Figure 6D
WT	SUR2-STOP		WT	SUR2-STOP
-5.03133	-0.00911113		67.74	90.07
-8.27445	-0.0736811		65.97	94.34
-13.5948	-0.322603		71.29	89.7
-1.07033	-0.255823		83.57	90.61
-1.41928	-0.248686		76.61	82.6
-5.93635				100

## Sheet: Supplementary Figure 7
Figure S7 A			Figure S7 B
WT	SUR2- STOP		WT	SUR2- STOP
78.01	40.68		205.11	206.64
100.76	28.64		200.02	197.09
72.19	56.66		211.49	225.65
43.49	68.08		196.65	209.85
56.02	52.92		227.7	202.01
76.78	17.17		207.18	187.52
54.07	45.5		207.18	218.93
58.28	33.88		204.08	218.93
80.9	42.45		225.01	218.37
51.42	31.83		212.51	221.34
46.88	22.01		189.72	201
41.52	38.22		141.36	198.56
80.09	30.44		170.54	217.17
75.86	26.24		191.95	208.77
57.49	63.86		191.97	192.86
76.11	44.3		204.03	207.18
85.68	34.65		180.41	207.18
45.07	13.79		213.17	235.01
70.08	31.12		234.3	212.04
74.48	30.85		188.82	209.85
46.09	97.5		184.12	191.96
57.82	84.28		197.56	244.03
77.07	60.94		231.44	205.08
80.19	88.16		224.38	205.07
61.37	77.29		228.22	227.54
	96.75			227.54

## Sheet: Supplementary Figure 9
Figure S9 A			Figure S9 B			Figure S9 C			Figure S9 D
WT	WT/SUR2- STOP		WT	WT/SUR2- STOP		WT	WT/SUR2- STOP		WT	WT/SUR2- STOP
12.72	16.1		29.5575	35.5623		78.01	106.33		16	18.72
21.08	16.2		40.8046	36.2495		100.76	64.2369		20.15	13.84
14.16	12.91		30.8862	27.1424		72.19	52.426		15.27	12.24
14.12	14.44		24.1343	27.028		43.49	45.9415		8.55	9.52
14.78	17.57		30.784	35.2738		56.02	74.029		12.76	15.45
23.65	16.54		44.7253	34.2393		76.78	60.861		15.91	12.55
8.73	18.34		22.8952	31.2355		54.07	73.93		11.2	16.01
14.47	13.47		30.3472	32.7209		58.28	78.1568		11.89	16.97
18.29	10.96		40.4332	28.2597		80.9	58.6597		18.2	11.45
21.04	11.09		39.3234	26.1217		51.42	41.3345		10.93	9.76
9.19	13.17		21.7888	28.6927		46.88	46.3637		8.9	9.3
8.11	14.31		19.0433	29.8892		41.52	46.0376		5.87	11.07
12.01	11.68		32.0674	31.6088		80.09	55.907		13.66	13.16
12.56	14.76		31.4597	33.4043		75.86	74.8838		14.56	16.39
17.48	17.45		37.3162	35.8137		57.49	82.2644		11.04	16.41
17.81	8.52		36.6127	21.9255		76.11	49.4702		15.53	10.07
16.54	13.43		35.7157	24.7751		85.68	33.9258		15.46	6.74
8.76	7.19		23.2563	21.2138		45.07	47.3148		9.61	9.42
22.48	15.46		41.3293	33.0095		70.08	46.1196		16.42	10.77
17.45	15.35		34.0736	30.2066		74.48	43.0727		14.06	9.56
8.06	18.34		24.0054	26.2406		46.09	61.4		8.49	12.99
11.79			26.1924			57.82			11.42
15.8			34.2943			77.07			17.84
13.78			29.9273			80.19			17.99
12.35			27.5993			61.37			14.01
Figure S9 E			Figure S9 F			Figure S9 G
WT	WT/SUR2- STOP		WT	WT/SUR2- STOP		WT	WT/SUR2- STOP
246.93	168.053		185.91	108.289		205.11	176.09
233.73	293.33		146.17	187		200.02	215.44
180.22	193.152		161.54	140.726		211.49	233.44
181.99	169.978		136.72	124.036		196.65	207.16
171.66	209.869		125.97	135.84		227.7	208.77
236.18	177.752		94.89	116.891		207.18	206.14
192.05	236.68		182.11	162.75		207.18	216.58
200.08	238.859		133.77	160.702		204.08	217.18
130.76	207.573		119.18	148.914		225.01	195.19
215.18	158.238		79.34	116.904		212.51	236.16
218.01	161.587		168.29	115.223		189.72	200.51
249.75	154.028		176.49	107.99		141.36	233.91
241.13	176.872		169.66	120.965		170.54	235.47
154.05	224.174		165.27	149.29		191.95	218.93
207.87	229.701		96.56	147.437		191.97	199.52
239.89	225.628		131.76	176.158		204.03	203.52
193.78	136.935		154.21	103.009		180.41	198.56
169.57	223.037		148.71	175.723		213.17	199.02
218.59	139.716		99.49	93.5965		234.3	233.43
192.01	142.594		144.11	99.5209		188.82	221.96
220.76	234		145.91	172.6		184.12	211.51
224.74			162.94			197.56
267.96			147.67			231.44
222.38			187.77			224.38
			161			228.22
